# Supplementary material for: Modulation of lactose synthesis and orexinergic‐glucose pathway by sex steroid hormones
Source: Physiol Rep. 2025 Nov 16;13(22):e70661. doi: 10.14814/phy2.70661 (PMC12620397; doi:10.14814/phy2.70661)
Supplement: Supplementary file 1 — Appendices S1–S4. [file PHY2-13-e70661-s001.zip]

Archive with 4 entries (4 files):
- Supplementary file S1.docx
- Supplementary file S2.docx
- Supplementary file S3.docx
- Supplementary file, S4.xlsx
