# Supplementary material for: Modulation of lactose synthesis and orexinergic‐glucose pathway by sex steroid hormones
Source: Physiol Rep. 2025 Nov 16;13(22):e70661. doi: 10.14814/phy2.70661 (PMC12620397; doi:10.14814/phy2.70661)
Supplement: Supplementary file 1 — Appendices S1–S4. [file PHY2-13-e70661-s001.zip › Supplementary file, S4.xlsx]

## Sheet: Sheet1
#	Study (citation)	Hormone(s) tested	Model / species	Animal strain and sex	Age/weight of animals	Number of subjects per group	Time of day measurements were taken	Hormone dose, concentration, and duration	Methods used for outcome assessment	Key outcomes measured	Methods	Main finding	Effect estimate	Risk of bias (overall)	PMIDs/DOIs
1	Kim et al., 2023	Estradiol (cyclic variation)	Female rats (cycling)	Sprague-Dawley, female	Adult, 250-300 g	n=5-8 per group	Behavioral tests: 08:00-12:00 h; Euthanasia: 08:00-10:00 h	Natural cyclic variation, no exogenous dose	Electrophysiology, IHC, behavioral assays	Orexin neuron activity; glucose-dependent behavior	Electrophysiology / IHC / behavioral assays	Estradiol modulates orexinergic neurons across estrous cycle → affects glucose-dependent behavior and arousal/feeding responses	NR	Some concerns	PMID: 36571628 DOI: 10.1007/s00213-022-06296-1
2	Takamata et al., 2022	Testosterone (endogenous)	Male rats	Wistar, male	10-11 weeks, 270-300 g	n=6-8 per group	Light phase (10:00-16:00)	Endogenous, no exogenous	Neuronal activation markers / IHC	Orexin-A activation during glucose deficit	Neuronal activation markers / IHC	Testosterone reduces activation of orexin-A neurons in response to glucose deficit	NR	Some concerns	PMID: 35334893 DOI: 10.3390/nu14061235
3	Funabashi et al., 2009	Estradiol (OVX and E2 replacement)	Ovariectomized rats	Wistar, female	Adult, 250-300 g	n=3-5 per group	Started at 11:00 h	Estradiol benzoate 2 μg in 0.1 ml oil s.c., 2 days after OVX	pCREB activation / IHC	Orexin neuron response to fasting/hypoglycemia	pCREB activation / IHC	Estradiol restoration of orexin neuron response to fasting/glucose	NR	Some concerns	PMID: 19619600 DOI: 10.1016/j.neulet.2009.07.040
4	Pu et al., 1998	Ovarian steroids (E2 + P4)	Female rats	Sprague-Dawley, female	Adult, 180-200 g	n=4-5 per group	Not specified	Estradiol benzoate 1 μg/rat s.c., progesterone 1 mg/rat s.c., for 3 days	Neuroendocrine assays (LH measurement)	LH release in response to orexin stimulation	Neuroendocrine assays (LH measurement)	Ovarian hormone status modulates hypothalamic LH response to orexin	NR	Some concerns	PMID: 9879756 DOI: 10.1016/s0167-0115(98)00128-1
5	Silveyra et al., 2009	Estradiol and progesterone	Rats (OVX + treatments)	Sprague-Dawley, male and female	Adult, 200-250 g	n=4-6 per group	10:00 h or 20:00 h	Estradiol 0.1 mg/kg s.c., progesterone 1 mg/rat s.c., single or sequential	ISH / qPCR / IHC for OX1R	OX1R expression (hypothalamic nuclei)	ISH / qPCR / IHC for OX1R	Estradiol ↑ OX1R expression; progesterone given after estradiol attenuates this upregulation	NR	Some concerns	PMID: 19703491 DOI: 10.1016/j.regpep.2009.08.005
6	Carón and Deis, 1998	Estradiol implants; progesterone role	Virgin rats (arcuate nucleus implants)	Wistar, female	3-4 months, 200-220 g	Not specified, typical 5-6	Not specified	17β-estradiol implants in arcuate nucleus	Mammary gland assays; milk protein markers	Lactogenesis onset (mammary markers)	Mammary gland assays; milk protein markers	Estradiol implants in arcuate nucleus induce lactogenesis; progesterone modulates/times lactogenesis	NR	Some concerns	PMID: 9488101 DOI: 10.1016/s0024-3205(97)01091-6
7	Deis et al., 1989	Progesterone antagonist (mifepristone) + prolactin (suckling)	Pregnant rats	Wistar, female	Virgin, 180-200 g	n=8 per group	Not specified	Mifepristone 2 mg/kg s.c.	Hormone assays; milk markers	Prolactin release; timing of lactogenesis	Hormone assays; milk markers	Suckling-induced PRL release potentiates mifepristone-induced lactogenesis → earlier lactose/milk production	NR	Some concerns	PMID: 2621690 DOI: 10.1530/jrf.0.0870147
8	López-Fontana et al., 2012	Progesterone (endogenous/experimental)	Pregnant rodents	Wistar rats and C57BL/6 mice, female	Adult virgin mated	n=5-6 per group	Decapitated at 1000 h	Endogenous/experimental progesterone	Milk assays; some gene expression measures	Milk yield; lactogenesis inhibition markers	Milk assays; some gene expression measures	Progesterone inhibits lactogenesis in mid-to-late gestation; withdrawal is required for lactogenesis II	NR	Some concerns	PMID: 22697120 DOI: 10.1071/RD11160
9	Bussmann et al., 1983	Estradiol and placental lactogen	Rats	Wistar, female	Virgin, 180-200 g	n=6-8 per group	Decapitated 28 h after surgery	Estradiol benzoate 1 μg/rat, placental lactogen 0.5 mg/rat	Mammary gene expression assays	Milk protein & lactose-related gene expression	Mammary gene expression assays	Synergistic effect of E2 and placental lactogen on milk protein and lactose-related genes	NR	Some concerns	PMID: 6414540 DOI: 10.1095/biolreprod29.3.535
10	Delbecchi et al., 2005	17β-Estradiol (exogenous)	Dairy cows (mid-lactation)	Holstein, female	Mid-lactation, DIM 173 ± 12	n=8	Not specified	0.021 mg/kg BW per day for 7 days	Milk production records; gene expression panels	Milk yield; mammary gene expression (general)	Milk production records; gene expression panels	Decreased milk yield; altered expression of milk protein/ involution-related genes; lactose-specific genes were not assessed	NR	Some concerns	DOI: 10.1016/j.livprodsci.2005.02.004
11	Bolander and Topper, 1980	Estradiol (and lactation hormones)	Mouse mammary tissue / explants	C3H/HeN mice, female	Mid-pregnant	Explants	Not specified	10 ng/ml estradiol-17β	mRNA assays / molecular biology	Casein and α-lactalbumin mRNA	mRNA assays / molecular biology	Hormonal regulation of casein and α-lactalbumin mRNA (supports estradiol role in lactation gene expression)	NR	Some concerns	PMID: 6766381 DOI: 10.1210/endo-106-2-490
12	Murphy et al., 1973	Progesterone	Pregnant rats	Hooded Norway, female	Primiparous	Not specified	Not specified	Progesterone	Biochemical assays	Lactose biosynthesis measures	Biochemical assays	Progesterone suppresses lactose biosynthesis during pregnancy	NR	Some concerns	PMID: 4362333 DOI: 10.1042/bj1361105
13	Palmiter, 1969	Estradiol (hormonal regulation)	Mouse mammary gland	C3H/HeN, female	Mid-pregnant	Explants	Not specified	Various in culture	Enzyme activity assays	Lactose synthetase regulation / activity	Enzyme activity assays	Hormonal regulation of lactose synthetase in mammary gland	NR	Some concerns	PMID: 5808320 DOI: 10.1042/bj1130409
14	McGuire, 1969	Estradiol	Human breast explants (in vitro)	Human, female	Not specified	Explants	Not specified	Estradiol	In vitro tissue assays	α-lactalbumin synthesis	In vitro tissue assays	Estrogen induction of α-lactalbumin synthesis in human breast tissue	NR	Not applicable (in vitro) / quality concerns	PMID: 4896309 DOI: 10.1126/science.165.3897.1013
15	Harigaya et al., 1978	Estradiol	Pregnant mice (OVX contexts)	KA strain, female	Pregnant	Not specified	Not specified	Estradiol after OVX	Receptor assays / molecular assays	Prolactin receptor (PRLR) expression in mammary gland	Receptor assays / molecular assays	Estradiol induces PRLR expression enabling prolactin responsiveness for lactogenesis	NR	Some concerns	PMID: 208831 DOI: 10.1507/endocrj1954.25.157
